# Supplementary material for: FlsnRNA-seq: protoplasting-free full-length single-nucleus RNA profiling in plants
Source: Genome Biol. 2021 Feb 19;22:66. doi: 10.1186/s13059-021-02288-0 (PMC7893963; doi:10.1186/s13059-021-02288-0)
Supplement: Supplementary file 2 — Additional file 2: Table S1. Cell type-specific genes identified by Shahan et al. are used for cell type annotation. Table S2. Cell type-enriched genes at heart stage identified by Schon and Nodine are used for cell type annotation. Table S3. All enriched genes for cluster 4. [file 13059_2021_2288_MOESM2_ESM.xlsx]

## Sheet: S1
Cell type-specific genes identified by Shahan et al. are used for cell type annotation.
For stem cell niche, the 30 most specific genes are choosed. For other cell types, the 10 most specific genes in each of the three developmental stage (30 in total) were used.
Columella	AT4G20780	AT5G48175	AT1G03230	AT3G16430	AT5G53460	AT4G37870	AT1G22880	AT3G16450	AT1G14080	AT5G50200	AT3G18230	AT5G23820	AT5G20270	AT2G28900	AT1G02920	AT4G09020	AT1G66280	AT5G17520	AT1G13530	AT3G57160	AT4G15530	AT4G16260	AT2G38230	AT2G43000	AT3G47800	AT3G46970	AT2G44080	AT1G05010	AT2G04025	AT1G10760
Cortex	AT5G64620	AT1G62510	AT1G27030	AT4G09760	AT1G76090	AT1G20010	AT5G42250	AT5G09440	AT2G02780	AT5G19240	AT5G65380	AT2G48020	AT5G49360	AT2G38170	AT1G64900	AT5G15180	AT3G18170	AT1G70280	AT4G32460	AT3G26300	AT1G12845	AT3G14850	AT1G29025	AT5G53370	AT5G22300	AT2G39010	AT1G02850	AT2G06850	AT2G45180	AT5G02000
Endodermis	AT3G23730	AT2G34310	AT5G64570	AT2G16580	AT5G58375	AT5G49800	AT4G22110	AT1G61590	AT2G22000	AT3G06125	AT5G42180	AT2G48030	AT2G47930	AT3G24020	AT5G66390	AT5G65790	AT5G45210	AT2G36100	AT5G45200	AT5G15290	AT5G47370	AT4G32710	AT5G63660	AT1G49660	AT4G11290	AT3G54220	AT5G57620	AT2G14900	AT2G32300	AT4G16447
Lateral Root Cap	AT1G54120	AT5G04200	AT5G60520	AT1G54010	AT1G14240	AT1G11260	AT2G26670	AT2G35770	AT5G62340	AT4G37160	AT1G28290	AT3G45010	AT1G33750	AT1G26820	AT5G02580	AT2G38870	AT3G14530	AT2G42890	AT5G44380	AT2G23790	AT4G16260	AT5G23210	AT2G25980	AT1G30700	AT5G13870	AT5G63650	AT2G15220	AT1G14220	AT5G26260	AT1G54030
Non-hair	AT4G22230	AT3G46280	AT3G21070	AT4G22666	AT2G45050	AT5G48657	AT2G31570	AT1G14870	AT3G02240	AT1G14960	AT5G09978	AT3G21710	AT1G31950	AT3G60530	AT1G54890	AT5G44585	AT5G42630	AT5G60950	AT1G65310	AT3G01970	AT1G06120	AT1G70850	AT2G39040	AT2G33790	AT5G51500	AT4G12545	AT4G23700	AT5G24090	AT4G37070	AT2G37130
Pericycle	AT4G15000	AT3G62530	AT1G16350	AT1G10682	AT1G76410	AT5G22650	AT4G34600	AT1G48600	AT2G47160	AT1G12200	AT1G44800	AT4G00100	AT1G27130	AT4G34050	AT4G09320	AT5G43180	AT3G45700	AT1G16310	AT3G26760	AT4G34620	AT5G07322	AT1G02500	AT2G44160	AT5G41520	AT1G01070	AT1G18080	AT5G07030	AT1G23760	AT5G02960	AT3G11510
Phloem	AT1G79430	AT5G27690	AT1G71040	AT5G49320	AT2G39830	AT3G04300	AT5G11100	AT5G57350	AT5G66440	AT5G65280	AT5G47920	AT2G32990	AT5G54660	AT1G62380	AT3G21770	AT2G32280	AT1G68430	AT3G61820	AT4G21310	AT5G04080	AT5G48480	AT3G43270	AT1G26450	AT1G78580	AT4G27450	AT2G36650	AT3G14780	AT1G71692	AT5G59090	AT4G33660
Procambium	AT4G14650	AT5G13910	AT3G55420	AT4G20210	AT2G28660	AT3G48185	AT3G62530	AT1G79760	AT4G32860	AT1G77690	AT5G65870	AT2G45470	AT2G41130	AT1G76410	AT1G61660	AT1G72230	AT1G72150	AT1G33700	AT3G29370	AT1G22710	AT5G19260	AT1G63180	AT5G21105	AT2G18800	AT5G07030	AT5G08330	AT1G25530	AT3G13730	AT1G66600	AT2G40480
Root Hair	AT3G53370	AT2G47540	AT5G58010	AT3G54590	AT2G33840	AT1G27140	AT3G21180	AT5G67400	AT4G00680	AT5G40860	AT1G23750	AT4G01480	AT5G27850	AT1G67430	AT1G15930	AT5G63270	AT2G34940	AT2G19730	AT2G04170	AT4G34580	AT1G65610	AT1G26945	AT4G40090	AT4G25820	AT5G40510	AT1G06923	AT5G12050	AT4G17390	AT3G60330	AT2G45750
Stem Cell Niche	AT1G09690	AT3G05060	AT4G12600	AT2G20490	AT5G48760	AT2G01250	AT4G34670	AT3G15357	AT5G15520	AT2G42740	AT3G22230	AT1G56110	AT3G06680	AT3G56070	AT3G03920	AT1G25260	AT1G08360	AT5G58420	AT1G09590	AT3G10610	AT3G55750	AT3G18130	AT5G27120	AT4G25630	AT4G10450	AT5G08180	AT2G37600	AT3G55280	AT4G29410	AT3G49010
Xylem	AT1G27380	AT2G34060	AT4G08685	AT2G45420	AT2G18060	AT5G03260	AT4G32880	AT3G51030	AT5G66300	AT5G60020	AT3G21550	AT1G03820	AT3G45280	AT5G60490	AT1G66690	AT5G02640	AT4G36160	AT2G38080	AT1G79620	AT5G53710	AT5G06670	AT2G39870	AT2G28410	AT1G68810	AT3G22415	AT5G51890	AT1G08283	AT5G54690	AT5G08370	AT3G51325
Non-hair
For each developmental stage, the 30 most specific gene are choosed.
Elongating-Non-hair	AT1G65310	AT2G39040	AT3G46280	AT5G60950	AT4G22666	AT4G12545	AT1G14960	AT1G06120	AT2G37130	AT1G70850	AT1G51850	AT1G05650	AT3G29780	AT3G01190	AT3G28345	AT2G39530	AT1G53830	AT1G19600	AT3G29250	AT3G19320	AT2G01880	AT3G23510	AT5G64100	AT2G39410	AT2G21045	AT1G51800	AT1G25450	AT5G48010	AT3G49845	AT3G18200
Mature-Non-hair	AT3G01970	AT3G02240	AT5G48657	AT3G21070	AT4G37070	AT1G14870	AT3G21710	AT4G23700	AT5G09978	AT2G31570	AT5G24090	AT5G19230	AT2G43570	AT5G63600	AT4G15290	AT4G20110	AT3G26440	AT4G37010	AT1G53560	AT3G51330	AT4G21980	AT2G37130	AT5G07460	AT4G12545	AT3G11780	AT2G42060	AT5G40690	AT1G02360	AT5G64100	AT5G48290
Meristematic-Non-hair	AT5G51500	AT4G22230	AT1G54890	AT2G45050	AT5G42630	AT3G60530	AT5G44585	AT1G31950	AT2G33790	AT5G40330	AT1G79840	AT5G66590	AT4G22235	AT1G53130	AT5G51490	AT1G27950	AT1G26945	AT3G05020	AT4G27950	AT1G13590	AT1G67400	AT1G68150	AT1G74500	AT4G03190	AT3G62280	AT1G57590	AT5G09510	AT4G31320	AT1G06930	AT5G65640

## Sheet: S2
Cell type-enriched genes at heart stage identified by Schon and Nodine are used for cell type annotation.
Embryo proper	AT1G01110	AT1G04150	AT1G04660	AT1G06080	AT1G10750	AT1G13400	AT1G14440	AT1G15570	AT1G16070	AT1G21090	AT1G26680	AT1G28110	AT1G28190	AT1G28290	AT1G28360	AT1G29270	AT1G46264	AT1G53180	AT1G53860	AT1G55200	AT1G62500	AT1G65900	AT1G68640	AT1G68780	AT1G71870	AT1G73590	AT1G75240	AT1G76420	AT1G78430	AT1G80100	AT1G80370	AT1G80450	AT2G01770	AT2G03090	AT2G06850	AT2G07170	AT2G21050	AT2G22540	AT2G23050	AT2G23530	AT2G26330	AT2G26580	AT2G27190	AT2G30130	AT2G32280	AT2G33860	AT2G34650	AT2G37210	AT2G37630
Suspensor	AT1G02220	AT1G02800	AT1G04180	AT1G04610	AT1G04645	AT1G06520	AT1G07180	AT1G11530	AT1G13590	AT1G13710	AT1G16150	AT1G18250	AT1G19050	AT1G19410	AT1G22890	AT1G23080	AT1G25530	AT1G31400	AT1G31750	AT1G33280	AT1G33590	AT1G33870	AT1G34640	AT1G48470	AT1G48480	AT1G51850	AT1G51860	AT1G53430	AT1G56040	AT1G59940	AT1G60390	AT1G60730	AT1G62290	AT1G62770	AT1G63750	AT1G65500	AT1G65810	AT1G67590	AT1G68320	AT1G69440	AT1G70140	AT1G71691	AT1G71880	AT1G72680	AT1G72960	AT1G74190	AT1G74440	AT1G74520	AT1G74990
Micropylar endosperm	AT1G04645	AT1G08320	AT1G09370	AT1G10360	AT1G16370	AT1G18100	AT1G18520	AT1G29600	AT1G29610	AT1G33700	AT1G34170	AT1G34310	AT1G34410	AT1G44830	AT1G47980	AT1G55600	AT1G64830	AT1G74890	AT1G75250	AT1G77330	AT1G79330	AT1G79760	AT2G12900	AT2G19150	AT2G19500	AT2G19510	AT2G23400	AT2G23410	AT2G27380	AT2G29330	AT2G30090	AT2G32360	AT2G33880	AT2G34315	AT2G34990	AT2G36870	AT2G38870	AT2G39690	AT2G39700	AT2G40210	AT2G41510	AT2G42430	AT2G43870	AT3G14620	AT3G14630	AT3G17140	AT3G17640	AT3G19660	AT3G19700
Peripheral endosperm	AT1G11070	AT1G13650	AT1G18350	AT1G66630	AT2G14520	AT2G37540	AT3G19350	AT3G24790	AT3G50720	AT3G55630	AT4G17505	AT5G39720
Chalazal endosperm	AT1G01530	AT1G02980	AT1G03070	AT1G05230	AT1G05510	AT1G06050	AT1G06225	AT1G07690	AT1G08065	AT1G08980	AT1G09510	AT1G10680	AT1G12190	AT1G13200	AT1G13700	AT1G14080	AT1G14110	AT1G15180	AT1G15300	AT1G15380	AT1G16980	AT1G17000	AT1G17020	AT1G19320	AT1G19950	AT1G20690	AT1G20730	AT1G20940	AT1G21670	AT1G22110	AT1G22630	AT1G22670	AT1G23140	AT1G23320	AT1G23540	AT1G26350	AT1G26795	AT1G27220	AT1G27240	AT1G28030	AT1G28370	AT1G29080	AT1G29110	AT1G30710	AT1G30740	AT1G30810	AT1G30860	AT1G31040	AT1G31530
Chalazal seed coat	AT1G02070	AT1G03080	AT1G03170	AT1G05000	AT1G07640	AT1G08940	AT1G09575	AT1G10070	AT1G11080	AT1G12180	AT1G14340	AT1G17380	AT1G18880	AT1G19230	AT1G19630	AT1G20070	AT1G20530	AT1G20620	AT1G20680	AT1G21310	AT1G21950	AT1G22885	AT1G24000	AT1G24010	AT1G24735	AT1G25270	AT1G25460	AT1G26450	AT1G26560	AT1G29160	AT1G30080	AT1G31290	AT1G32450	AT1G32700	AT1G32920	AT1G43910	AT1G49740	AT1G51000	AT1G51300	AT1G52470	AT1G52880	AT1G55210	AT1G59640	AT1G60680	AT1G61660	AT1G62480	AT1G63420	AT1G63950	AT1G63960
General seed coat	AT1G01610	AT1G01630	AT1G02300	AT1G02900	AT1G04220	AT1G04430	AT1G05260	AT1G05280	AT1G06550	AT1G07720	AT1G08280	AT1G08810	AT1G09155	AT1G09440	AT1G11590	AT1G11990	AT1G12010	AT1G12090	AT1G12330	AT1G12880	AT1G13130	AT1G14970	AT1G15260	AT1G16390	AT1G16750	AT1G17200	AT1G17744	AT1G17745	AT1G19640	AT1G19940	AT1G21060	AT1G21460	AT1G22440	AT1G22990	AT1G23010	AT1G23200	AT1G24020	AT1G24470	AT1G24540	AT1G25450	AT1G28170	AT1G28590	AT1G28600	AT1G28650	AT1G29050	AT1G29660	AT1G30220	AT1G30530	AT1G30900
[truncated: 484 more columns]

## Sheet: S3
All enriched genes for cluster 4
names	scores	pvals	pvals_adj	logfoldchanges
AT4G19645	9.94772	2.58038e-23	4.20447e-19	4.01051
AT1G55810	8.94321	3.78017e-19	1.53985e-15	4.1468
AT1G25175	8.12407	4.5081e-16	1.22425e-12	3.33907
AT2G18440	7.91518	2.46889e-15	5.74686e-12	3.25243
AT1G20100	7.4582	8.77108e-14	1.58796e-10	3.18355
AT4G23010	7.3755	1.63725e-13	2.66773e-10	3.62844
AT3G43690	7.10103	1.2383e-12	1.68141e-09	5.03131
AT1G11670	7.00443	2.47994e-12	3.10832e-09	4.04033
AT1G66500	6.3211	2.59714e-10	2.50197e-07	2.89949
AT2G44470	6.31824	2.6455e-10	2.50197e-07	3.31361
AT5G08170	6.15819	7.35789e-10	5.70902e-07	4.06206
AT3G26790	6.08298	1.17968e-09	8.73713e-07	3.33667
AT1G79245	6.04413	1.50221e-09	1.06422e-06	3.29791
AT5G53100	5.98638	2.14561e-09	1.45669e-06	3.64244
AT2G16990	5.91224	3.37491e-09	2.19963e-06	5.00088
AT1G30475	5.78819	7.11491e-09	3.86434e-06	3.7392
AT1G09140	5.62992	1.80292e-08	8.07339e-06	2.36146
AT5G27860	5.62386	1.86735e-08	8.07339e-06	2.91375
AT1G29357	5.62244	1.88283e-08	8.07339e-06	3.56879
AT1G61890	5.51692	3.44985e-08	1.33838e-05	2.40707
AT2G26070	5.48342	4.17189e-08	1.58085e-05	2.23619
AT2G41040	5.44029	5.31954e-08	1.96992e-05	3.23401
AT5G62960	5.39644	6.79759e-08	2.40782e-05	3.49537
AT2G43080	5.39074	7.01692e-08	2.43263e-05	3.31576
AT3G49050	5.34654	8.96533e-08	2.90979e-05	3.54679
AT5G11090	5.34368	9.1076e-08	2.90979e-05	2.39962
AT5G13790	5.23033	1.69207e-07	5.20201e-05	3.75606
AT1G16960	5.15405	2.54922e-07	7.69205e-05	5.10099
AT5G44480	5.13373	2.84056e-07	8.41528e-05	3.15389
AT1G26580	5.12731	2.93906e-07	8.5516e-05	3.25674
AT4G37050	5.09559	3.47659e-07	9.93817e-05	3.63585
AT3G58740	4.83716	1.3171e-06	0.000357681	3.42425
AT1G71120	4.81434	1.47686e-06	0.00039449	4.36331
AT3G45010	4.80151	1.57474e-06	0.000413852	3.22437
AT4G31330	4.79082	1.66104e-06	0.000429604	4.06599
AT1G15010	4.73699	2.16915e-06	0.000527525	2.53667
AT1G09380	4.70705	2.5133e-06	0.000585024	2.35477
AT5G28640	4.63362	3.59331e-06	0.000813186	2.04879
AT2G45820	4.58514	4.53685e-06	0.000985646	1.97651
AT3G02600	4.51741	6.26002e-06	0.0013077	3.40441
AT5G27600	4.4618	8.12726e-06	0.00163488	4.71724
AT3G28150	4.434	9.25007e-06	0.00183806	3.00206
AT5G50260	4.39693	1.09794e-05	0.00212974	2.32203
AT3G05180	4.37911	1.19168e-05	0.00228437	4.1889
AT3G52970	4.27431	1.91733e-05	0.00362555	3.55182
AT1G29395	4.27217	1.93582e-05	0.00362555	2.34661
AT1G10880	4.26718	1.97962e-05	0.00366545	3.44519
AT3G45130	4.26361	2.01148e-05	0.0036826	5.91625
AT3G63310	4.25221	2.11675e-05	0.0038083	2.08994
AT1G75120	4.25114	2.12689e-05	0.0038083	1.91294
AT2G34510	4.22832	2.3544e-05	0.00416984	4.52106
AT3G18080	4.16594	3.10069e-05	0.00531817	2.45138
AT4G33270	4.13992	3.47426e-05	0.00589683	2.26394
AT1G56660	4.11889	3.80702e-05	0.00637889	2.92613
AT1G68510	4.11711	3.83657e-05	0.00637889	2.28135
AT3G46385	4.08253	4.45479e-05	0.00725863	2.69808
AT4G30500	4.05544	5.004e-05	0.00807279	1.97893
AT5G38005	4.0255	5.6855e-05	0.00899413	3.52516
AT3G48740	3.99056	6.59163e-05	0.010229	1.98555
AT1G27680	3.96918	7.21214e-05	0.0110817	3.88753
AT5G25900	3.96704	7.27714e-05	0.0110817	2.08188
AT3G54020	3.9043	9.44981e-05	0.014257	2.06389
AT1G49770	3.89218	9.93469e-05	0.014781	2.44869
AT2G22660	3.89111	9.97858e-05	0.014781	1.61426
AT1G48930	3.88612	0.000101858	0.0149521	2.03588
AT5G25560	3.88149	0.000103819	0.0151039	2.47319
AT4G30110	3.87293	0.000107534	0.0155058	3.08072
AT5G56410	3.85796	0.000114337	0.0163421	4.41834
AT1G64200	3.84584	0.000120139	0.0168754	1.90445
AT3G02590	3.78596	0.000153118	0.0209656	3.03517
AT5G16360	3.78596	0.000153118	0.0209656	2.96709
AT1G07350	3.76706	0.000165179	0.0224285	2.21842
AT5G50770	3.74888	0.000177623	0.0239189	3.00502
AT1G67850	3.72429	0.000195866	0.0261594	3.77569
AT4G01360	3.70076	0.000214952	0.0282454	1.8818
AT2G38120	3.69185	0.000222628	0.028563	2.17164
AT1G62340	3.66583	0.000246538	0.0311402	3.52528
AT5G54470	3.65335	0.000258837	0.0319507	2.63777
AT5G23410	3.63731	0.000275497	0.0337321	3.27374
AT1G73130	3.63553	0.000277409	0.0337321	3.34055
AT3G05030	3.62127	0.000293158	0.0351229	2.50432
AT3G13445	3.58064	0.000342759	0.0407474	2.88469
AT4G11220	3.57386	0.000351753	0.0410507	1.55607
AT1G64800	3.57315	0.000352712	0.0410507	2.6582
AT1G68560	3.56103	0.000369402	0.0426882	2.28647
AT3G62190	3.55497	0.000378021	0.0430733	1.98095
AT3G48300	3.54749	0.000388928	0.0440083	2.23797
AT1G17140	3.53822	0.000402839	0.0446507	2.5821
AT1G01140	3.53643	0.000405566	0.0446507	2.75647
AT4G19160	3.53643	0.000405566	0.0446507	2.45777
AT1G31130	3.52004	0.000431485	0.0468113	2.0604
AT1G30135	3.51861	0.000433811	0.0468113	3.3051
AT1G34460	3.50863	0.000450419	0.0479682	4.64806
